# Supplementary material for: Decoding the Molecular Drivers of Epithelial to Mesenchymal Transition in Breast Cancer: Insights into Epithelial Plasticity and Microenvironment Crosstalk
Source: Biology (Basel). 2026 Feb 1;15(3):265. doi: 10.3390/biology15030265 (PMC12896715; doi:10.3390/biology15030265)
Supplement: Supplementary file 1 [file biology-15-00265-s001.zip]

Archive with 2 entries (2 files):
- biology-4114618-supplementary.pdf
- biology-4114618-supplementary.pptx
